# Supplementary material for: Validation of the 9th Edition of the TNM Classification in Patients with NSCLC and Lymph Node Involvement: A Retrospective, Multicentric, Observational Study
Source: Cancers (Basel). 2026 Feb 20;18(4):702. doi: 10.3390/cancers18040702 (PMC12939885; doi:10.3390/cancers18040702)
Supplement: Supplementary file 1 [file cancers-18-00702-s001.zip]

Archive with 1 entries (1 files):
- cancers-4130408-supplementary.pdf
